# Supplementary material for: Changes in the Expression of Proteins Associated with Neurodegeneration in the Brains of Mice after Infection with Influenza A Virus with Wild Type and Truncated NS1
Source: Int J Mol Sci. 2024 Feb 20;25(5):2460. doi: 10.3390/ijms25052460 (PMC10931352; doi:10.3390/ijms25052460)
Supplement: Supplementary file 1 [file ijms-25-02460-s001.zip]

Archive with 1 entries (1 files):
- ijms-2857144-supplementary.pdf
